# Supplementary material for: Prevalence and Risk Factors for Absconding from an Open-Door, No-Restraint Inpatient Psychiatric Unit: A Single-Center Study in Italy
Source: Behav Sci (Basel). 2023 Jan 8;13(1):58. doi: 10.3390/bs13010058 (PMC9854979; doi:10.3390/bs13010058)
Supplement: Supplementary file 1 [file behavsci-13-00058-s001.zip]

Archive with 1 entries (1 files):
- behavsci-2091366-supplementary.pdf
